# Supplementary material for: SAMHD1 deacetylation by SIRT1 promotes DNA end resection by facilitating DNA binding at double-strand breaks
Source: Nat Commun. 2022 Nov 7;13:6707. doi: 10.1038/s41467-022-34578-x (PMC9640623; doi:10.1038/s41467-022-34578-x)
Supplement: Supplementary file 4 — Source Data [file 41467_2022_34578_MOESM4_ESM.xlsx]

## Sheet: Fig 1a
Figure 1a

## Sheet: Fig 1b
Figure 1b

## Sheet: Fig 1c
Figure 1c

## Sheet: Fig 1d
Figure 1d

## Sheet: Fig 1e
Figure 1e

## Sheet: Fig 1f
Figure 1f

## Sheet: Fig 1g
Figure 1g

## Sheet: Fig 1h
Figure 1h

## Sheet: Fig 2b
Figure 2a

## Sheet: Fig 2c
Figure 2c

[truncated: 41 more sheets: Fig 2d, Fig 2e, Fig 2f, Fig 3a, Fig 3b, Fig 3c, Fig 3e, Fig 3f, Fig 3g, Fig 3h, Fig 3i, Fig 3j, Fig 4f, Fig 4g, Fig 5d, Fig 5f, Fig 6a, Fig 6b, Fig 6c, Fig 6d …]
